# Supplementary material for: The effects of positive leadership on quality of work and life of family doctors: The moderated role of culture
Source: Front Psychol. 2023 Mar 20;14:1139341. doi: 10.3389/fpsyg.2023.1139341 (PMC10067620; doi:10.3389/fpsyg.2023.1139341)
Supplement: Supplementary file 1 [file Table_1.XLS]

## Sheet: Sheet1
rowtype_	varname_	G3	G2	G1	E3	E2	E1	F3	F2	F1	D1	D2	D3	B3	B2	B1	C3	C2	C1	A3	A2	A1
cov	G3	1.567
cov	G2	1.391	2.126
cov	G1	1.354	1.885	2.268
cov	E3	1.533	2.013	1.998	3.063
cov	E2	1.172	1.482	1.437	2.049	1.923
cov	E1	1.296	1.747	1.751	2.02	1.63	2.36
cov	F3	1.356	1.656	1.638	2.057	1.582	1.651	2.362
cov	F2	1.093	1.43	1.432	1.726	1.293	1.382	1.542	1.95
cov	F1	1.127	1.404	1.391	1.592	1.29	1.311	1.499	1.45	1.86
cov	D1	1.27	1.759	1.762	2.244	1.608	1.729	1.794	1.481	1.478	2.709
cov	D2	1.24	1.625	1.628	2.117	1.476	1.583	1.681	1.377	1.351	2.088	2.403
cov	D3	1.298	1.796	1.816	2.324	1.63	1.828	1.756	1.486	1.482	2.232	2.264	2.757
cov	B3	1.246	1.683	1.676	1.848	1.378	1.541	1.578	1.442	1.488	1.783	1.609	1.773	2.152
cov	B2	1.254	1.863	1.885	2.158	1.458	1.794	1.688	1.598	1.562	2.213	1.848	2.052	2.027	2.673
cov	B1	1.306	1.796	1.842	2.069	1.418	1.702	1.669	1.574	1.579	2.044	1.831	1.975	2.036	2.288	2.831
cov	C3	1.075	1.365	1.257	1.65	1.228	1.394	1.337	1.153	1.112	1.364	1.252	1.414	1.158	1.35	1.37	2.252
cov	C2	1.338	1.781	1.8	2.057	1.657	1.985	1.652	1.461	1.452	1.707	1.598	1.764	1.574	1.807	1.686	1.486	2.359
cov	C1	1.278	1.637	1.649	1.903	1.617	1.905	1.531	1.356	1.334	1.626	1.456	1.6	1.496	1.718	1.589	1.359	2.052	2.18
cov	A3	1.316	1.662	1.681	2.176	1.605	1.669	1.935	1.554	1.448	1.847	1.751	1.865	1.668	1.782	1.774	1.372	1.655	1.536	2.494
cov	A2	1.158	1.473	1.506	1.915	1.418	1.486	1.705	1.343	1.304	1.616	1.541	1.642	1.481	1.586	1.567	1.184	1.436	1.361	2.072	1.971
cov	A1	1.146	1.469	1.478	1.897	1.412	1.467	1.713	1.328	1.307	1.619	1.534	1.62	1.491	1.595	1.56	1.184	1.43	1.35	2.041	1.887	1.953
n		473	473	473	473	473	473	473	473	473	473	473	473	473	473	473	473	473	473	473	473	473
